# Supplementary material for: Diagnostic Value of MAML2 Rearrangements in Mucoepidermoid Carcinoma
Source: Int J Mol Sci. 2022 Apr 13;23(8):4322. doi: 10.3390/ijms23084322 (PMC9026998; doi:10.3390/ijms23084322)
Supplement: Supplementary file 1 [file ijms-23-04322-s001.zip]

Archive with 1 entries (1 files):
- Thierauf_STabs_v67.xlsx
