# Supplementary material for: Diagnostic Value of MAML2 Rearrangements in Mucoepidermoid Carcinoma
Source: Int J Mol Sci. 2022 Apr 13;23(8):4322. doi: 10.3390/ijms23084322 (PMC9026998; doi:10.3390/ijms23084322)
Supplement: Supplementary file 1 [file ijms-23-04322-s001.zip › Thierauf_STabs_v67.xlsx]

## Sheet: Index
	INDEX
	Supplement	Description
	Table S1	Tested cases by anatomic site
	Table S2	All MAML2 rearranged cases
	Table S3	Test order analysis
	Table S4	All surgical cases with working diagnosis MEC in comparison with cases in test order analysis
	Table S5	Performance comparison for selected settings
	Table S6	Scenarios and Abbreviations
	Table S7	Participant demographics
	Table S8	Likert scale results and Relative Importance Index (RII)
	Table S9	Subjective Rank Order (SRO) Results
	Table S10	RII and SRO concordance and intra-rater reliability
	Table S11	Survey and Delphi comments

## Sheet: Table S1
	Supplemental Table 1. Tested cases by anatomic site
	Anatomic site	Number of cases tested	MAML2 fusion detected	System
	Adrenal	9		ENDO
	Appendiceal cancer	56		GI
	Biliary cancer	504		GI
	Bladder cancer	89		GU
	Breast carcinoma	414	2	BREAST
	Cervical cancer	23		GYN
	CNS other	58	1	CNS
	Colorectal cancer	533		GI
	CUP	219		CUP
	Endocrine	2		ENDO
	Endometrial cancer	119		GYN
	Esophagogastric carcinoma	335		GI
	Eye/Melanoma	24		EYE
	Genitourinary	3		GU
	GI neuroendocrine tumor	33		GI
	GI-NOS	12		GI
	GIST	45		GI
	Glioma	595		CNS
	Head and neck carcinoma	147	1	ENT
	Heme	63	1	HEME
	Liver HCC	25		GI
	Liver other	21		GI
	Lung NSCLC	377		LUNG
	Lung NSCLC-AD	1638	1	LUNG
	Lung NSCLC-LCNEC	23		LUNG
	Lung NSCLC-SQ	159		LUNG
	Lung other	128		LUNG
	Lung SCLC	39		LUNG
	Melanoma	657		SKIN
	Meningioma	89		CNS
	Mesothelioma	27		LUNG
	Not annotated/other	137		OTHER
	Ovarian cancer	148		GYN
	Pancreatic cancer	405		GI
	Prostate cancer	75		GU
	Renal cell carcinoma	73		GU
	Salivary carcinoma	160	17	ENT
	Skin cancer, non-Melanoma	48		SKIN
	Small intestinal carcinoma	45		GI
	Soft-tissue sarcoma	255		ST
	Thyroid cancer	294		ENDO
	Total	8106	23
	Abbreviations: CNS, central nervous system; CUP, cancer of unknown primary; GI, gastrointestinal; NOS, not otherwise specified;
	GIST, gastrointestinal stromal tumor; HCC, hepatocellular carcinoma; NSCLC, non-small cell lung cancer; AD, adenocarcinoma;
	LCNEC, large cell neuroendocrine carcinoma; SQ, squamous carcinoma; SCLC, small cell lung cancer

## Sheet: Table S2
	Supplemental Table 2. MAML2 rearranged cases
	No.	Age	Sex	Site	Organ System	Organ or Location	Anatomic subsite	Working Diagnosis	Test order analysis	Fusion result	Final Diagnosis
	1	61	Male	Head and Neck	ENT	Parotid Gland	Major salivary gland	? Mucoepidermoid Carcinoma	YES	MAML2 (exon2) – CRTC1 (exon1)	Mucoepidermoid carcinoma
	2	58	Female	Head and Neck	ENT	Right Parotid Gland	Major salivary gland	? Mucoepidermoid Carcinoma	YES	MAML2 (exon2) – CRTC1 (exon1)	Mucoepidermoid carcinoma
	3	28	Male	Head and Neck	ENT	Salivary Duct/Parotid Gland	Major salivary gland	? mucoepidermoid carcinoma	YES	MAML2 (exon2) – CRTC1 (exon1)	Mucoepidermoid carcinoma
	4	57	Female	Head and Neck	ENT	Parotid Gland	Major salivary gland	Clear Cell Adenocarcinoma	NO	MAML2 (exon2) – CRTC1 (exon1)	Mucoepidermoid carcinoma
	5	47	Female	Head and Neck	ENT	Salivary Duct	Major salivary gland	Low Grade Salivary Gland Neoplasm	NO	MAML2 (exon2) – CRTC1 (exon1)	Mucoepidermoid carcinoma
	6	56	Female	Head and Neck	ENT	Right Parotid Gland	Major salivary gland	Low-grade Salivary gland carcinoma	NO	MAML2 (exon2) – CRTC1 (exon1)	Mucoepidermoid carcinoma
	7	47	Male	Head and Neck	ENT	Parotid Gland	Major salivary gland	Mucoepidermoid Carcinoma	YES	MAML2 (exon2) – CRTC1 (exon1)	Mucoepidermoid carcinoma
	8	7	Female	Head and Neck	ENT	Right Parotid	Major salivary gland	Neoplasm	NO	MAML2 (exon2) – CRTC1 (exon1)	Mucoepidermoid carcinoma
	9	30	Female	Head and Neck	ENT	Salivary Duct/Parotid Gland	Major salivary gland	Neoplasm, assess for MAML2 Rearrangement	NO	MAML2 (exon2) – CRTC1 (exon1)	Mucoepidermoid carcinoma
	10	37	Female	Head and Neck	ENT	Parotid Gland	Major salivary gland	Oncocytic mucoepidermoid carcinoma	YES	MAML2 (exon2) – CRTC1 (exon1)	Mucoepidermoid carcinoma
	11	39	Male	Head and Neck	ENT	Salivary Duct/Parotid Gland	Major salivary gland	Rule Out Mucoepidermoid Carcinoma	YES	MAML2 (exon2) – CRTC1 (exon1)	Mucoepidermoid carcinoma
	12	44	Male	Head and Neck	ENT	Parotid Gland	Major salivary gland	Salivary Gland Tumor with Oncoytic Features	NO	MAML2 (exon2) – CRTC1 (exon1)	Mucoepidermoid carcinoma
	13	30	Male	Head and Neck	ENT	Salivary Duct/Parotid Gland	Major salivary gland	Salivary Gland Tumor with Unusual Morphology	NO	MAML2 (exon2) – CRTC1 (exon1)	Mucoepidermoid carcinoma
	14	61	Male	Head and Neck	ENT	Right Submandibular Gland	Major salivary gland	Squamous Cell Carcinoma	NO	MAML2 (exon2) – CRTC1 (exon1)	Mucoepidermoid carcinoma
	15	54	female	Head and Neck	ENT	Righ neck	other	Mucoepidermoid carcinoma unknown origin	YES	MAML2 (exon2) – CRTC1 (exon1)	Mucoepidermoid carcinoma
	16	55	female	Head and Neck	ENT	Retroauricular, right	Major salivary gland	Low-grade mucoepidermoid carcinoma	YES	MAML2 (exon2) – CRTC1 (exon1)	Mucoepidermoid carcinoma
	17	54	male	Head and Neck	ENT	Eustachian tube, right	Minor salivary gland	Oncocytic and mucinous neoplasm	NO	MAML2 (exon2) – CRTC1 (exon1)	Mucoepidermoid carcinoma
	18	62	female	Head and Neck	ENT	Pharyngeal mass, right	Minor salivary gland	Suspected mucoepidermoid carcinoma	YES	MAML2 (exon2) – CRTC3 (exon1)	Mucoepidermoid carcinoma
	19	15	male	Other than Head and Neck	CNS	Brain, Temporal lobe, right	other	Spindle cell neoplasm	NO	MAML2 (exon2) – YAP1 (exon5)	Spindle cell neoplasm
	20	46	female	Other than Head and Neck	Breast	Breast, left	other	Cystic papillary carcinoma	NO	MAML2 (exon2) – CRTC1 (exon1)	Cystic mucoepidermoid carcinoma
	21	60	female	Other than Head and Neck	Breast	Breast, right	other	Invasive ductal carcinoma with unusual morphology	NO	MAML2 (exon2) – CRTC1 (exon1)	Mucoepidermoid carcinoma
	22	69	female	Other than Head and Neck	Heme	Thymus, paratracheal lymph node	other	Metastatic carcinoma, c/w type B thymoma	NO	MAML2 (exon2) – KMT2A (exon 10)	Metastatic carcinoma, c/w type B thymoma
	23	86	female	Other than Head and Neck	Lung	Lung, right upper lobe	other	Adenocarcinoma	NO	MAML2 (exon3) – SAMSN1 (exon2)	Adenocarcinoma

## Sheet: Table S3
	Supplemental Table 3. Test order analysis cohort
	No	Age	Gender	Anatomic site	Organ System	Organ or Location	Anatomic subsite	Molecular Working Diagnosis	WDx	Fusion	Gene (exon) – Gene (exon)	Final Diagnosis	FDx	Testing assignment	Therapeutic intent	Diagnosis changes	concatenated
	1	55.9398	Female	Other than Head and Neck	Lung	Upper lobe, left	other	Adenosquamous carcinoma	ASC	no MAML2 fusion	no MAML2 fusion	Adenosquamous carcinoma	ASC	confirmatory	yes	unchanged	confirmatory_unchanged
	2	61.1061	Female	Other than Head and Neck	Lung	right	other	Adenosquamous carcinoma	ASC	no MAML2 fusion	no MAML2 fusion	Adenosquamous carcinoma	ASC	confirmatory	yes	unchanged	confirmatory_unchanged
	3	81.2348	Male	Other than Head and Neck	GI	Biliary tract	other	Adenosquamous carcinoma	ASC	no MAML2 fusion	no MAML2 fusion	Adenosquamous carcinoma	ASC	confirmatory	yes	unchanged	confirmatory_unchanged
	4	65.3525	Female	Other than Head and Neck	GI	Biliary tract	other	Adenosquamous carcinoma	ASC	no MAML2 fusion	no MAML2 fusion	Adenosquamous carcinoma	ASC	confirmatory	yes	unchanged	confirmatory_unchanged
	5	50.6283	Male	Head and Neck	ENT	Tongue	other	Adenosquamous carcinoma	ASC	no MAML2 fusion	no MAML2 fusion	Adenosquamous carcinoma	ASC	confirmatory	yes	unchanged	confirmatory_unchanged
	6	80.6051	Female	Other than Head and Neck	Lung	Upper lobe, right	other	Adenosquamous carcinoma	ASC	no MAML2 fusion	no MAML2 fusion	Adenosquamous carcinoma	ASC	confirmatory	yes	unchanged	confirmatory_unchanged
	7	54.1191	Female	Head and Neck	ENT	Neck mass	other	Mucoepidermoid Carcinoma	MEC	CRTC1-MAML2	CRTC1 Exon1 – MAML2 Exon2	Mucoepidermoid Carcinoma	MEC	confirmatory	yes	unchanged	confirmatory_unchanged
	8	68.3258	Male	Other than Head and Neck	GI	Pancreas	other	Adenosquamous carcinoma	ASC	no MAML2 fusion	no MAML2 fusion	Adenosquamous carcinoma	ASC	confirmatory	yes	unchanged	confirmatory_unchanged
	9	65.5825	Female	Other than Head and Neck	GI	Liver, unknown	other	Adenosquamous carcinoma	ASC	no MAML2 fusion	no MAML2 fusion	Adenosquamous carcinoma	ASC	confirmatory	yes	unchanged	confirmatory_unchanged
	10	68.6105	Female	Head and Neck	ENT	Cheek, right	other	Mucoepidermoid Carcinoma	MEC	no MAML2 fusion	no MAML2 fusion	Myoepithelial carcinoma	other	confirmatory	yes	changed	confirmatory_changed
	11	67.7344	Female	Other than Head and Neck	GI	Biliary tract	other	Adenosquamous carcinoma	ASC	no MAML2 fusion	no MAML2 fusion	Adenosquamous carcinoma	ASC	confirmatory	yes	unchanged	confirmatory_unchanged
	12	58.8884	Female	Other than Head and Neck	GI	Rectum	other	Adenosquamous carcinoma	ASC	no MAML2 fusion	no MAML2 fusion	Adenosquamous carcinoma	ASC	confirmatory	yes	unchanged	confirmatory_unchanged
	13	51.3484	Female	Other than Head and Neck	GI	GEJ	other	Adenosquamous carcinoma	ASC	no MAML2 fusion	no MAML2 fusion	Adenosquamous carcinoma	ASC	confirmatory	yes	unchanged	confirmatory_unchanged
	14	62.9158	Female	Other than Head and Neck	GI	Pancreas	other	Adenosquamous carcinoma	ASC	no MAML2 fusion	no MAML2 fusion	Adenosquamous carcinoma	ASC	confirmatory	yes	unchanged	confirmatory_unchanged
	15	71.7207	Male	Other than Head and Neck	GI	Pancreas	other	Adenosquamous carcinoma	ASC	no MAML2 fusion	no MAML2 fusion	Adenosquamous carcinoma	ASC	confirmatory	yes	unchanged	confirmatory_unchanged
	16	49.2539	Female	Other than Head and Neck	Bone	Lung to femur	other	Most consistent with MEC	MEC	no MAML2 fusion	no MAML2 fusion	Most consistent with Mucoepidermoid Carcinoma	MEC	confirmatory	yes	unchanged	confirmatory_unchanged
	17	47.1704	Female	Other than Head and Neck	Lung	Upper and middle lobe, right	other	Adenosquamous carcinoma	ASC	no MAML2 fusion	no MAML2 fusion	Adenosquamous carcinoma	ASC	confirmatory	yes	unchanged	confirmatory_unchanged
	18	82.3984	Female	Other than Head and Neck	GI	Duodenal	other	Adenosquamous carcinoma	ASC	no MAML2 fusion	no MAML2 fusion	Adenosquamous carcinoma	ASC	confirmatory	yes	unchanged	confirmatory_unchanged
	19	80.7118	Male	Head and Neck	ENT	Larynx	other	Infiltrative carcinoma with salivary-type features	MEC	no MAML2 fusion	no MAML2 fusion	Mucoepidermoid Carcinoma	MEC	confirmatory	yes	unchanged	confirmatory_unchanged
	20	72.1013	Male	Other than Head and Neck	Lung	Upper lobe, right	other	Adenosquamous carcinoma	ASC	no MAML2 fusion	no MAML2 fusion	Adenosquamous carcinoma	ASC	confirmatory	no	unchanged	confirmatory_unchanged
	21	55.7591	Female	Head and Neck	ENT	Retroauricular	major salivary gland	Most compatible with MEC	MEC	CRTC1-MAML2	CRTC1 Exon1 – MAML2 Exon2	Mucoepidermoid Carcinoma	MEC	confirmatory	no	unchanged	confirmatory_unchanged
	22	74.0671	Male	Other than Head and Neck	Lung	Upper lobe, right	other	Adenosquamous carcinoma	ASC	no MAML2 fusion	no MAML2 fusion	Adenosquamous carcinoma	ASC	confirmatory	no	unchanged	confirmatory_unchanged
	23	78.1081	Female	Other than Head and Neck	GI	Pancreas	other	Adenosquamous carcinoma	ASC	no MAML2 fusion	no MAML2 fusion	Adenosquamous carcinoma	ASC	confirmatory	no	unchanged	confirmatory_unchanged
	24	69.8508	Male	Head and Neck	ENT	Neck, right	other	Benign cyst vs. MEC, favor a benign cyst	other	no MAML2 fusion	no MAML2 fusion	Benign cyst	other	confirmatory	no	unchanged	confirmatory_unchanged
	25	61.8809	Male	Head and Neck	ENT	Nasal cavity	other	Nasal polyp, R/O MEC vs. Schneiderian carcinoma	MEC	no MAML2 fusion	no MAML2 fusion	Squamous cell carcinoma	other	confirmatory	no	changed	confirmatory_changed
	26	65.4237	Male	Head and Neck	ENT	Neck, left	other	Mucoepidermoid Carcinoma	MEC	no MAML2 fusion	no MAML2 fusion	Mucoepidermoid Carcinoma	MEC	confirmatory	no	unchanged	confirmatory_unchanged
	27	37.7906	Female	Head and Neck	ENT	Parotid	major salivary gland	Mucoepidermoid Carcinoma	MEC	CRTC1-MAML2	CRTC1 Exon1 – MAML2 Exon2	Mucoepidermoid Carcinoma	MEC	confirmatory	no	unchanged	confirmatory_unchanged
	28	63.833	Male	Head and Neck	ENT	Parotid	major salivary gland	High grade MEC vs. squamous cell carcinoma	MEC	no MAML2 fusion	no MAML2 fusion	Squamous cell carcinoma	other	confirmatory	no	changed	confirmatory_changed
	29	27.2909	Male	Head and Neck	ENT	Parotid	major salivary gland	Worrisome for MEC	MEC	CRTC1-MAML2	CRTC1 Exon1 – MAML2 Exon2	Mucoepidermoid Carcinoma	MEC	confirmatory	no	unchanged	confirmatory_unchanged
	30	70.3792	Female	Head and Neck	ENT	Floor of mouth	minor salivary gland	MEC vs. Adenosquamous carcinoma	MEC	no MAML2 fusion	no MAML2 fusion	Adenosquamous carcinoma	ASC	confirmatory	no	changed	confirmatory_changed
	31	75.4141	Male	Head and Neck	ENT	Lacrimal sac	minor salivary gland	Mucoepidermoid Carcinoma	MEC	no MAML2 fusion	no MAML2 fusion	Mucoepidermoid Carcinoma	MEC	confirmatory	no	unchanged	confirmatory_unchanged
	32	75.8522	Female	Head and Neck	ENT	Parotid	major salivary gland	? Residual MEC vs. Oncocytoma	other	no MAML2 fusion	no MAML2 fusion	oncocytoma	other	confirmatory	no	unchanged	confirmatory_unchanged
	33	58.4148	Female	Head and Neck	ENT	Parotid	major salivary gland	Originally Warthin Tumor, after moldx MEC?	other	CRTC1-MAML2	CRTC1 Exon1 – MAML2 Exon2	Mucoepidermoid Carcinoma	MEC	confirmatory	no	changed	confirmatory_changed
	34	80.6571	Male	Head and Neck	ENT	Parotid	major salivary gland	Oncocytic papillary cystadenoma	other	no MAML2 fusion	no MAML2 fusion	oncocytic papillary cystadenoma	other	confirmatory	no	unchanged	confirmatory_unchanged
	35	47.499	Male	Head and Neck	ENT	Parotid	major salivary gland	Mucoepidermoid Carcinoma	MEC	CRTC1-MAML2	CRTC1 Exon1 – MAML2 Exon2	Mucoepidermoid Carcinoma	MEC	confirmatory	no	unchanged	confirmatory_unchanged
	36	50.2943	Female	Other than Head and Neck	GI	Pancreas	other	Adenosquamous carcinoma	ASC	no MAML2 fusion	no MAML2 fusion	Adenosquamous carcinoma	ASC	confirmatory	no	unchanged	confirmatory_unchanged
	37	39.8029	Male	Head and Neck	ENT	Parotid	major salivary gland	epithelial proliferation	other	CRTC1-MAML2	CRTC1 Exon1 – MAML2 Exon2	Mucoepidermoid Carcinoma	MEC	confirmatory	no	changed	confirmatory_changed
	38	60.4162	Female	Head and Neck	ENT	Floor of nose	minor salivary gland	R/O MEC, hyperkeratosis, ductal proliferation, and scar	MEC	no MAML2 fusion	no MAML2 fusion	Hyperkeratosis and squamous mucosa with underlying ductal proliferation and scar	MEC	confirmatory	no	unchanged	confirmatory_unchanged
	39	47.4442	Female	Other than Head and Neck	Lung	Uper lobe, right	other	MEC vs. Poorly Differentiated Carcinoma_	MEC	no MAML2 fusion	no MAML2 fusion	Squamous cell carinoma	other	confirmatory	no	changed	confirmatory_changed
	40	60.9281	Male	Head and Neck	ENT	Parotid	major salivary gland	Benign vs MEC; rule out MEC	MEC	no MAML2 fusion	no MAML2 fusion	Necrotic oncocytic nodule	other	confirmatory	no	changed	confirmatory_changed
	41	70.9268	Female	Head and Neck	ENT	Parotid	major salivary gland	MEC ex pleomorphic adenoma	MEC	no MAML2 fusion	no MAML2 fusion	Pleomorphic adenoma	other	confirmatory	no	changed	confirmatory_changed
	42	30.36	Male	Head and Neck	ENT	Parotid	major salivary gland	Mucoepidermoid Carcinoma	MEC	no MAML2 fusion	no MAML2 fusion	Mucoepidermoid Carcinoma	other	confirmatory	no	unchanged	confirmatory_unchanged
	43	87.666	Male	Other than Head and Neck	Lung	left	other	Adenosquamous carcinoma	ASC	no MAML2 fusion	no MAML2 fusion	Adenosquamous carcinoma	ASC	confirmatory	no	unchanged	confirmatory_unchanged
	44	61.7276	Male	Head and Neck	ENT	Parotid	major salivary gland	? Mucoepidermoid Carcinoma	MEC	CRTC1-MAML2	CRTC1 Exon1 – MAML2 Exon2	Mucoepidermoid Carcinoma	MEC	confirmatory	no	unchanged	confirmatory_unchanged
	45	61.807	Female	Head and Neck	ENT	Tonsil	other	Adenosquamous carcinoma	ASC	no MAML2 fusion	no MAML2 fusion	Adenosquamous carcinoma	ASC	diagnostic	no	unchanged	diagnostic_unchanged
	46	85.2594	Male	Head and Neck	ENT	Parotid	major salivary gland	Mucoepidermoid Carcinoma	MEC	no MAML2 fusion	no MAML2 fusion	Myoepithelial carcinoma	other	diagnostic	no	changed	diagnostic_changed
	47	62.5873	Female	Head and Neck	ENT	Pharyngeal, right	minor salivary gland	Mucoepidermoid Carcinoma	MEC	CRTC3-MAML2	CRTC3 Exon1 – MAML2 Exon2	Mucoepidermoid Carcinoma	MEC	diagnostic	no	unchanged	diagnostic_unchanged
	48	83.3292	Female	Head and Neck	ENT	Parotid	major salivary gland	Warthin tumor, r/o MAML2-rearranged MEC	other	no MAML2 fusion	no MAML2 fusion	Warthin tumor	other	diagnostic	no	unchanged	diagnostic_unchanged
	49	68.5859	Male	Head and Neck	ENT	Submandibular	major salivary gland	MEC vs other	MEC	no MAML2 fusion	no MAML2 fusion	Polymorphous adenocarcinoma, secretory carcinoma (MASC), and adenoid cystic carcinoma	other	diagnostic	no	changed	diagnostic_changed
	50	65.243	Female	Other than Head and Neck	Lung	vertebral body	other	Adenosquamous carcinoma	ASC	no MAML2 fusion	no MAML2 fusion	Adenosquamous carcinoma	ASC	diagnostic	no	unchanged	diagnostic_unchanged
	51	70.3901	Female	Head and Neck	ENT	Parotid	major salivary gland	Mucoepidermoid Carcinoma	MEC	no MAML2 fusion	no MAML2 fusion	Mucoepidermoid Carcinoma	MEC	diagnostic	no	unchanged	diagnostic_unchanged
	52	49.5797	Female	Other than Head and Neck	Lung	Lymph node, paratracheal	minor salivary gland	Metastatic squamous cell carcinoma	other	no MAML2 fusion	no MAML2 fusion	Mucoepidermoid carcinoma	MEC	diagnostic	no	changed	diagnostic_changed
	53	80.293	Male	Other than Head and Neck	GI	Pancreas	other	Adenosquamous carcinoma	ASC	no MAML2 fusion	no MAML2 fusion	Adenosquamous carcinoma	ASC	diagnostic	no	unchanged	diagnostic_unchanged
	54	78.7652	Male	Other than Head and Neck	GI	Esophagus	other	Adenosquamous carcinoma	ASC	no MAML2 fusion	no MAML2 fusion	Squamous cell carinoma	other	diagnostic	no	changed	diagnostic_changed
	55	46.7461	Male	Other than Head and Neck	Lung	Lower lobe, left	other	Adenosquamous carcinoma	ASC	no MAML2 fusion	no MAML2 fusion	Adenosquamous carcinoma	ASC	diagnostic	no	unchanged	diagnostic_unchanged

## Sheet: Table S4
	Supplemental Table 4. All surgical cases with working diagnosis MEC in comparison with cases in test order analysis
			All cases			Cases in Test order analysis			Cases not in Test order analysis			P-value
			n=110			n=23			n=87
	Age
	Average		57.2			59.7826			56.51			0.439
	Median		61			62			59
	Range		7 to 89			28 to 85			7 to 89
	Sex		110			23			87
	Female		55	0.5		10	0.434783		45	0.517647		0.639
	Male		55	0.5		13	0.565217		42	0.482353
	Final diagnosis		110			23			87
	MEC		81	0.74		15	0.652174		66	0.76		0.301
	other		29	0.26		8	0.347826		21	0.24
	Anatomic location		110			23			87
	Head and Neck		91	0.833333		18	0.782609		73	0.84		0.326
	Non head and neck		12	0.11		2	0.0869565		10	0.105882
	Metastasis or unkonwn		7	0.0648148		3	0.130435		4	0.0470588
	Sublocation		91			18			73
	Major salivary glands		57	0.63		12	0.666667		45	0.62		0.789
	Other site		34	0.37		6	0.333333		28	0.38
	Grade		89			19			70			0.032	(Chi-square)
	Low-grade		52	0.58		7	0.368421		45	0.64
	Intermediate grade		24	0.27		6	0.315789		18	0.26
	High-grade		13	0.149425		6	0.315789		7	0.102941		0.028	(Fisher's high vs. other)
	MAML2 fusion+					7 of 15	0.47
	Low-grade		N/A			5 of 6	0.83		N/A			0.035	(Fisher's low vs. other)
	Intermediate grade		N/A			1 of 4	0.16		N/A
	High-grade		N/A			1 of 5	0.16		N/A
	AJCC Staging		79			19			60			0.871
	Stage I		36	0.45		8	0.421053		28	0.47
	Stage II		25	0.32		7	0.368421		18	0.3
	Stage III		7	0.09		1	0.0526316		6	0.1
	Stage IV		11	0.142857		3	0.157895		8	0.13

## Sheet: Table S5
	Supplemental Tables 5. Performance comparison for selected settings
	S-Table 5a					S-Table 5b					S-Table 5c					S-Table 5d					S-Table 5e					S-Table 5f
	White et al., 2021					This study					This study					This study					This study					This study
	Metareview (Literature)					Salivary gland (S-Table 2)					Test order analysis (WDx: MEC + ASC)					Confirmatory testing					Confirmatory testing*					Diagnostic testing
		MAML2+	MAML2–				MAML2+	MAML2–				MAML2+	MAML2–				MAML2+	MAML2–				MAML2+	MAML2–				MAML2+	MAML2–
	MEC	951	578	1529		MEC	9	6	15		MEC	7	16	23		MEC	8	5	13		MEC	7	3	10		MEC	1	2	3
	ASC	0	130	130		ASC+other	0	16	16		ASC	0	25	25		ASC	0	21	21		ASC	0	6	6		ASC	0	4	4
		951	708	1659			9	22	31			7	41	48			8	26	34			7	9	16			1	6	7
	Statistic	Value	95% CI			Statistic	Value	95% CI				Value	95% CI				Value	95% CI				Value	95% CI				Value	95% CI				Setting	Sensitivity % (CI)	Specificity % (CI)	PPV (%)	NPV (%)	Youden’s J-Statistic
	Sensitivity	0.622	59.71% to 64.64%			Sensitivity	0.6	32.29% to 83.66%				0.3043	13.21% to 52.92%				0.6154	31.58% to 86.14%				0.7	34.75% to 93.33%				0.3333	0.84% to 90.57%
	Specificity	1	97.20% to 100.00%			Specificity	1	79.41% to 100.00%				1	86.28% to 100.00%				1	83.89% to 100.00%				1	54.07% to 100.00%				1	39.76% to 100.00%
	Youden's J-index	0.622				Youden's J-index	0.6					0.3043					0.6154					0.7					0.3333					Literature (White et al.,)	62.2 (59.7-64.6)	100 (97.2-100)	100	18.4 (17.4-19.4)	62.2
	Positive Likelihood Ratio					Positive Likelihood Ratio
	Negative Likelihood Ratio	0.38	0.35 to 0.40			Negative Likelihood Ratio	0.4	0.22 to 0.74				0.7	0.53 to 0.91				0.38	0.19 to 0.76				0.3	0.12 to 0.77				0.67	0.30 to 1.48				Salivary gland	60 (32-84)	100 (79.4-100)	100	72.7 (58.9-83.2)	60
	Disease prevalence (*)	0.9216	90.76% to 93.41%			Disease prevalence (*)	0.4839	30.15% to 66.94%				0.4792	33.29% to 62.81%				0.3824	22.17% to 56.44%				0.625	35.43% to 84.80%				0.4286	9.90% to 81.59%
	Positive Predictive Value (*)	1				Positive Predictive Value (*)	1					1					1					1					1					Test order analysis
	Negative Predictive Value (*)	0.1836	17.42% to 19.35%			Negative Predictive Value (*)	0.7273	58.93% to 83.21%				0.6098	54.39% to 67.19%				0.8077	67.86% to 89.31%				0.6667	43.69% to 83.75%				0.6667	47.33% to 81.66%				Confirmatory testing*	70 (34.8-93.3)	100 (54.1-100)	100	66.7 (43.7-83.8)	70
	Accuracy (*)	0.6516	62.81% to 67.45%			Accuracy (*)	0.8065	62.53% to 92.55%				0.6667	51.59% to 79.60%				0.8529	68.94% to 95.05%				0.8125	54.35% to 95.95%				0.7143	29.04% to 96.33%				Confirmatory testing	61.5 (31.6-86.1)	100 (83.9-100)	100	80.8 (67.9 to 89.3)	61.5
																																Diagnostic testing	33.3 (0.8-90.6)	100 (39.7-100)	100	66.7 (47.3 to 81.7)	33.3
																					* subtracting n=18 cases with >30 day from final
	Combined “absence of MAML2” as diagnostic of ASC (White + Test order analysis; STab5a + STab5c)																															* subtracting n=18 cases with >30 day delay from final signout to molecular test order (i.e., therapeutic intent)
		MAML2+	MAML2–
	MEC	951	578	TN	FP
	ASC	0	130	FN	TP
	Statistic	Value	95% CI
	Sensitivity	1	97.20% to 100.00%
	Specificity	0.622	59.71% to 64.64%
	Positive Likelihood Ratio	2.65	2.48 to 2.82
	Youden's J-index	0.622
	Negative Likelihood Ratio	0
	Disease prevalence (*)	0.0784	6.59% to 9.24%
	Positive Predictive Value (*)	0.1836	17.42% to 19.35%
	Negative Predictive Value (*)	1
	Accuracy (*)	0.6516	62.81% to 67.45%

## Sheet: Table S6
	Supplemental Table 6. Scenarios and Abbreviations
	Scenario
	Working Diagnosis	MAML2 result	Final Diagnosis		Abbreviation	Coded*
	MEC	MAML2+	MEC		M+M	1
	ASC	MAML2–	ASC		M–M	5
	ASC	MAML2+	MEC		A+M	2
	other	MAML2+	MEC		A–A	3
	MEC	MAML2–	MEC		O+O	7
	other	MAML2–	other		O+M	4
	other	MAML2+	other		O–O	6
	Abbreviations: ASC, Adenosquamous carcinoma; MEC, Mucoepidermoid carcinoma; O, Other
	* for scoring in S-Table 9

## Sheet: Table S7
	Supplemental Table 7. Participant demographics
	Participants	Board-certified?	Practice	>6 weeks signout	Years	MAML2 use?
	P1	yes	Molecular Pathology	yes	12	yes
	P2	yes	Molecular Pathology	yes	NA	yes
	P3	yes	Head and Neck Pathology	yes	5	yes
	P4	yes	Head and Neck Pathology	yes	22	yes
	P5	yes	Other	no	40	no
	P6	yes	Other	yes	39	yes
	P7	yes	Head and Neck Pathology	yes	11	yes
	P8	yes	Head and Neck Pathology	yes	5	yes
	P9	yes	Head and Neck Pathology	yes	35	yes
	P10	yes	Head and Neck Pathology	yes	26	yes
	P11	yes	Head and Neck Pathology	yes	16	yes
	P12	yes	Molecular Pathology	yes	4	yes
	P13	yes	Molecular Pathology	yes	12	yes
	P14	yes	Molecular Pathology	yes	16	yes
	P15	yes	Other	yes	7	yes
				sum	250
				median	14
				min	4
				max	40

## Sheet: Table S8
	Supplemental Tables 8. Likert scale results
	Participants	M+M	M–M	A+M	A–A	O+O	O+M	O–O
	P1	54	39	55	42	51	30	41
	P2	67	50	52	29	57	41	46
	P3	50	30	80	30	50	90	30
	P4	100	50	100	50	50	100	80
	P5	80	40	95	95	20	80	50
	P6	100	21	100	79	52	52	73
	P7	100	100	100	100	0	100	100
	P8	91	52	70	90	30	50	80
	P9	21	51	1	1	2	2	2
	P10	100	50	100	75	50	50	100
	P11	100	50	100	80	60	20	0
	P12	88	17	9	77	20	73	49
	P13	69	19	62	54	57	47	45
	P14	100	0	0	100	100	100	0
	P15	80	9	100	70	50	50	70
	Sum	1200	578	1024	972	649	885	766
		RII1	RII7	RII2	RII3	RII6	RII4	RII5
	RII	0.8	0.385333	0.682667	0.648	0.432667	0.59	0.510667
	Abbreviations: A, Adenosquamous carcinoma; M, Mucoepidermoid carcinoma; MEC, Mucoepidermoid carcinoma; O, Other; RII, Relative Importance Index
	Settings are abbreviated (see S-Table 5)
	Color-codded by participant (line-wise)
	Participants	M+M	M–M	A+M	A–A	O+O	O+M	O–O
	P1	54	39	55	42	51	30	41
	P2	67	50	52	29	57	41	46
	P3	50	30	80	30	50	90	30
	P4	100	50	100	50	50	100	80
	P5	80	40	95	95	20	80	50
	P6	100	21	100	79	52	52	73
	P7	100	100	100	100	0	100	100
	P8	91	52	70	90	30	50	80
	P9	21	51	1	1	2	2	2
	P10	100	50	100	75	50	50	100
	P11	100	50	100	80	60	20	0
	P12	88	17	9	77	20	73	49
	P13	69	19	62	54	57	47	45
	P14	100	0	0	100	100	100	0
	P15	80	9	100	70	50	50	70
	Sum	1200	578	1024	972	649	885	766
		RII1	RII7	RII2	RII3	RII6	RII4	RII5
	RII	0.8	0.385333	0.682667	0.648	0.432667	0.59	0.510667

## Sheet: Table S9
	Supplemental Table 9. Subjective Rank Order (SRO) Results
	Participants	M+M	A–A	A+M	O+M	M–M	O–O	O+O
	P1	1	3	4	6	2	7	5
	P2	1	5	4	2	3	7	6
	P3	4	5	2	1	7	6	3
	P4	3	5	2	1	4	7	6
	P5	1	2	6	4	5	3	7
	P6	1	3	2	7	4	6	5
	P7	4	3	2	1	6	5	7
	P8	1	2	6	4	5	3	7
	P9	2	4	3	6	1	7	5
	P10	1	2	7	5	4	3	6
	P11	1	2	3	7	4	6	5
	P12	1	4	3	6	2	7	5
	P13	1	4	3	6	2	7	5
	P14	4	2	1	3	7	5	6
	P15	1	2	5	4	7	3	6
	sum	27	48	53	63	63	82	84
	Abbreviations: A, Adenosquamous carcinoma; M, Mucoepidermoid carcinoma; O, Other
	Settings are abbreviated (see S-Table 5)

[truncated: 2 more sheets: Table S10, Table S11]
